# Supplementary material for: The Burkholderia thailandensis Phages ΦE058 and ΦE067 Represent Distinct Prototypes of a New Subgroup of Temperate Burkholderia Myoviruses
Source: Front Microbiol. 2020 May 27;11:1120. doi: 10.3389/fmicb.2020.01120 (PMC7266877; doi:10.3389/fmicb.2020.01120)
Supplement: TABLE S2 — ORF analysis of the ΦE067 genome. [file Table_2.XLS]

## Sheet: ORF analysis
Supplemental Material Table S2. ORF analysis of the ΦE067 genome
Genetic element	Start	Stop	Strand	Predicted function	Best match	Accession no.	E-value	Identity [%]
ORF001	10	444	+	Phage terminase, small subunit	hypothetical protein [Burkholderia pseudomallei]	WP_080498003	1.43438e-95	99
ORF002	458	1924	+	Phage terminase, large subunit	PBSX family phage terminase large subunit [Burkholderia pseudomallei]	WP_050883421	0	99
ORF003	1973	2557	+	Unknown	uncharacterised protein [Burkholderia pseudomallei]	CPG54135	6.22071e-66	71
ORF004	2575	4206	+	Unknown	DUF1073 domain-containing protein [Burkholderia pseudomallei]	WP_050883423	0	94
ORF005	4206	5015	+	Phage head morphogenesis protein	phage head morphogenesis protein [Burkholderia pseudomallei]	WP_076854976	0	98
ORF006	5002	6231	+	RNA polymerase sigma factor RpoD	DUF2213 domain-containing protein [Burkholderia pseudomallei]	WP_050883424	0	97
ORF007	6244	6720	+	Unknown	hypothetical protein [Burkholderia pseudomallei]	WP_050883425	2.5302e-108	100
ORF008	6717	7727	+	Capsid and scaffold protein	DUF2184 domain-containing protein [Burkholderia pseudomallei]	WP_076854978	0	100
ORF009	7729	8136	+	Unknown	hypothetical protein [Burkholderia pseudomallei]	WP_050883427	2.11471e-95	100
ORF010	8136	8558	+	Na+/H+ antiporter subunit A	DUF4054 domain-containing protein [Burkholderia pseudomallei]	WP_076854979	1.45299e-97	100
ORF011	8545	9006	+	RNA polymerase	hypothetical protein [Burkholderia pseudomallei]	WP_076854980	1.14964e-105	100
ORF012	9003	9392	+	Unknown	hypothetical protein [Burkholderia pseudomallei]	WP_076854981	6.12672e-87	97
ORF013	9400	9945	+	Unknown	hypothetical protein [Burkholderia pseudomallei]	WP_076854982	1.22238e-128	100
ORF014	9949	11445	+	Cobalamin biosynthesis protein	DUF3383 domain-containing protein [Burkholderia pseudomallei]	WP_076854983	0	100
ORF015	11456	11890	+	Two-component system response regulator UvrY	hypothetical protein [Burkholderia pseudomallei]	WP_050883433	1.12625e-100	100
ORF016	11892	12332	+	Unknown	hypothetical protein [Burkholderia]	WP_050883434	5.7628e-100	100
ORF016.1	11892	12500	+	Unknown	hypothetical protein [Burkholderia]	WP_050883434.1	1e-86	97	Includes a programmed translational frameshift (nucleotide position 12269, 5'-GGGTTTT-3'), that might cause a frameshift from G127 in gp16 slipper into another reading frame and continues to the stop codon at base 12500, creating a 204 aa protein (according to Xu et al., 2004 - PMID 15469818).
ORF017	12505	14373	+	Mannosyl-glycoprotein endo-beta-N-acetylglucosamidase	hypothetical protein [Burkholderia cepacia]	WP_060410757	0	95
ORF018	14375	15049	+	Unknown	hypothetical protein [Burkholderia cepacia]	WP_060410756	1.28486e-153	95
ORF019	15049	15351	+	Unknown	hypothetical protein [Burkholderia cepacia]	WP_060410755	1.46462e-63	95
ORF020	15348	16217	+	Unknown	hypothetical protein [Burkholderia territorii]	WP_060295508	0	96
ORF021	16207	16962	+	Oxidoreductase	hypothetical protein [Burkholderia cepacia]	WP_060410753	3.94437e-173	97
ORF022	16962	17312	+	Unknown	hypothetical protein [Burkholderia pseudomallei]	WP_076854988	3.96969e-80	100
ORF023	17321	18559	+	Phage baseplate J-like protein	hypothetical protein [Burkholderia pseudomallei]	WP_050883443	0	100
ORF024	18560	19219	+	Bifunctional riboflavin kinase/FAD synthetase	DUF2612 domain-containing protein [Burkholderia pseudomallei]	WP_050883444	1.14403e-157	100
ORF025	19221	21257	+	Tail fiber protein	Tail fiber protein [Burkholderia pseudomallei]	CPG53201	0	82
ORF026	22464	21394	-	Acetyltransferase	acyltransferase [pseudomallei group]	WP_080498001	0	100
ORF027	23269	22532	-	Phage major pilin protein FimA	SGNH/GDSL hydrolase family protein [Burkholderia thailandensis]	WP_099975745	7.47341e-150	84
ORF028	23571	23272	-	Transcriptional regulator	uncharacterised protein [Burkholderia pseudomallei]	CPG53030	6.20362e-66	100
ORF029	24038	23802	-	ATP-dependent protease proteolytic subunit	hypothetical protein TGAMA5MH_03783 [Trichoderma gamsii]	PNP44478	0.718709	37
ORF030	24101	24385	+	Holin	no significant similarity	-	-	-
ORF031	24366	25184	+	Lysozyme	peptidase [Burkholderia pseudomallei]	WP_076854998	0	99
ORF032	25181	25501	+	Rz-like inner membrane spanin component	hypothetical protein [Burkholderia]	WP_050883448	3.57861e-63	100
ORF033	25425	25694	+	Rz1-like outer membrane spanin	hypothetical protein [Burkholderia pseudomallei]	WP_080365353	3.28672e-36	100
ORF034	25965	27212	+	Site-specific integrase	site-specific integrase [Burkholderia pseudomallei]	WP_050883398	0	100
ORF035	27770	27411	-	DNA-binding protein	putative phage DNA-binding protein [Burkholderia pseudomallei]	CPG55437	4.78737e-81	100
ORF036	28021	27773	-	Molecular chaperone DnaJ	hypothetical protein [Burkholderia pseudomallei]	WP_076854878	1.44212e-49	98
ORF037	28416	28018	-	Unknown	ASCH domain-containing protein [Burkholderia multivorans]	WP_105801945	2.99793e-59	68
ORF038	28796	28413	-	Unknown	hypothetical protein [Burkholderia pseudomallei]	WP_058036749	3.35299e-84	98
ORF039	30079	28796	-	Redox-sensing transcriptional repressor Rex	hypothetical protein [Burkholderia thailandensis]	WP_102887250	8.87895e-100	97
ORF040	30426	30088	-	Redox-sensing transcriptional repressor Rex	hypothetical protein [Burkholderia pseudomallei]	WP_076811939	1.18348e-77	99
ORF041	31183	30590	-	Unknown	hypothetical protein [Burkholderia vietnamiensis]	WP_059559155	1.75586e-137	95
ORF042	31892	31212	-	Exonuclease	YqaJ-like viral recombinase [Burkholderia thailandensis]	WP_043037238	2.32366e-161	96
ORF043	32092	31889	-	Unknown	hypothetical protein [Burkholderia pyrrocinia]	WP_059973484	4.00329e-39	94
ORF044	32936	32085	-	Transcriptional regulator	hypothetical protein [Burkholderia latens]	WP_069241179	0	90
ORF045	34303	32984	-	Acetyl-CoA carboxylase biotin carboxyl carrier protein	hypothetical protein [Burkholderia pyrrocinia]	WP_059973492	5.43013e-164	73
ORF046	34467	34300	-	Phage membrane protein	hypothetical protein [Burkholderia latens]	WP_069241180	4.95419e-24	90
ORF047	34739	34464	-	Unknown	hypothetical protein [Burkholderia pseudomallei]	WP_101662790	9.6306e-62	99
ORF048	35122	34736	-	Phage membrane protein	hypothetical protein [Burkholderia cepacia]	WP_060126488	2.32398e-49	94
ORF049	35323	35150	-	Unknown	hypothetical protein UA11_01892 [Burkholderia multivorans]	SAK33235	8.11681e-29	93
ORF050	35481	35350	-	Unknown	Uncharacterised protein [Burkholderia pseudomallei]	CPG54783	1.70971e-21	100
ORF051	35938	35483	-	Unknown	hypothetical protein [Burkholderia pseudomallei]	WP_050883412	3.37087e-106	100
ORF052	36638	36132	-	Unknown	hypothetical protein [Burkholderia ubonensis]	WP_059990000	1.62259e-39	75
ORF053	36940	36635	-	Unknown	hypothetical protein [Pseudomonas acidophila]	WP_096724882	5.95607e-06	29
ORF054	37698	36937	-	LexA family transcriptional regulator	S24 family peptidase [Burkholderia pyrrocinia]	WP_059973513	1.26115e-173	94
ORF055	37794	38024	+	XRE family transcriptional regulator	XRE family transcriptional regulator [Burkholderia]	WP_089460708	3.79885e-39	87
ORF056	38021	38257	+	Unknown	hypothetical protein [Burkholderia cepacia]	WP_060410784	1.36466e-49	100
ORF057	38254	38463	+	Unknown	hypothetical protein [Burkholderia territorii]	WP_060295464	1.50147e-39	96
ORF058	38540	39007	+	Unknown	hypothetical protein AQ709_05220 [Burkholderia pseudomallei]	OMQ49922	1.94709e-107	95
ORF059	39004	40074	+	Cobalt-factor II C(20)-methyltransferase	uncharacterized protein DUF1376 [Paraburkholderia unamae]	PVX84330	6.53189e-119	73
ORF060	40078	40824	+	Unknown	hypothetical protein [Burkholderia territorii]	WP_060103051	1.71111e-153	93
ORF061	40821	41030	+	Unknown	hypothetical protein [Burkholderia gladioli]	WP_103690362	6.83521e-30	78
ORF062	41027	41362	+	Unknown	hypothetical protein [Burkholderia territorii]	WP_060295470	1.78329e-73	95
ORF063	41359	41547	+	Unknown	hypothetical protein [Burkholderia vietnamiensis]	WP_060082070	1.0427e-22	81
ORF064	41544	41726	+	Unknown	hypothetical protein [Burkholderia multivorans]	WP_088930181	8.29121e-28	88
ORF065	41723	42043	+	1-Deoxy-D-xylulose-5-phosphate synthase	hypothetical protein [Burkholderia pseudomallei]	WP_050883418	5.04709e-68	99
ORF066	42037	42525	+	Endodeoxyribonuclease RusA	hypothetical protein [Burkholderia pseudomallei]	WP_076854970	1.89516e-113	99
ORF067	42528	43001	+	Fis family transcriptional regulator	hypothetical protein [Burkholderia pseudomallei]	WP_080365351	4.61992e-114	99
ORF068	42998	43231	+	Membrane protein insertion efficiency factor YidD	hypothetical protein [Burkholderia vietnamiensis]	WP_060082068	7.69721e-49	99
ORF069	43247	43576	+	Unknown	hypothetical protein [Burkholderia ubonensis]	WP_059990026	7.81494e-69	92
