# Supplementary material for: The Burkholderia thailandensis Phages ΦE058 and ΦE067 Represent Distinct Prototypes of a New Subgroup of Temperate Burkholderia Myoviruses
Source: Front Microbiol. 2020 May 27;11:1120. doi: 10.3389/fmicb.2020.01120 (PMC7266877; doi:10.3389/fmicb.2020.01120)
Supplement: TABLE S3 — ORF analysis of the ΦE058 genome. [file Table_3.XLS]

## Sheet: ORF analysis
Supplemental Material Table S3. ORF analysis of the ΦE058 genome
Genetic element	Start	Stop	Strand	Predicted function	Best match	Accession no.	E-value	Identity [%]
ORF001	67	501	+	Phage terminase, small subunit	hypothetical protein [Burkholderia pseudomallei]	WP_080498003	1.43438e-95	99
ORF002	515	1981	+	Phage terminase, large subunit	PBSX family phage terminase large subunit [Burkholderia pseudomallei]	WP_080497999	0	98
ORF003	2030	2593	+	Unknown	hypothetical protein [Burkholderia vietnamiensis]	WP_060082066	7.03058e-102	91
ORF004	2611	4890	+	Unknown	DUF1073 domain-containing protein [Burkholderia territorii]	WP_060295484	0	88
ORF005	4890	5699	+	Phage head morphogenesis protein	phage head morphogenesis protein [Burkholderia pseudomallei]	WP_076854976	0	99
ORF006	5686	6909	+	Unknown	DUF2213 domain-containing protein [Burkholderia latens]	WP_069241204	0	86
ORF007	6922	7398	+	Unknown	hypothetical protein [Burkholderia pseudomallei]	WP_050883425	2.5302e-108	100
ORF008	7395	8405	+	Unknown	DUF2184 domain-containing protein [Burkholderia pseudomallei]	WP_076854978	0	100
ORF009	8407	8814	+	Unknown	hypothetical protein [Burkholderia pseudomallei]	WP_050883427	2.11471e-95	100
ORF010	8814	9236	+	Unknown	DUF4054 domain-containing protein [Burkholderia pseudomallei]	WP_076854979	1.45299e-97	100
ORF011	9223	9684	+	RNA polymerase	hypothetical protein [Burkholderia vietnamiensis]	WP_060082058	2.00264e-102	96
ORF012	9681	10070	+	Unknown	hypothetical protein [Burkholderia cepacia]	WP_060410762	7.46511e-87	98
ORF013	10078	10623	+	Unknown	hypothetical protein [Burkholderia pseudomallei]	WP_076854982	2.36593e-127	99
ORF014	10627	12123	+	Unknown	DUF3383 domain-containing protein [Burkholderia pyrrocinia]	WP_059973587	0	94
ORF015	12134	12568	+	Unknown	hypothetical protein [Burkholderia pseudomallei]	WP_050883433	1.12625e-100	100
ORF016	12570	13010	+	Unknown	hypothetical protein [Burkholderia]	WP_050883434	5.7628e-100	100
ORF017	13183	13674	+	Phage HNH homing endonuclease	hypothetical protein [Burkholderia multivorans]	WP_105767505	1.57754e-111	94
ORF018	13711	15552	+	Mannosyl-glycoprotein endo-beta-N-acetylglucosamidase	hypothetical protein [Burkholderia cepacia]	WP_060410757	0	93
ORF019	15554	16228	+	Unknown	hypothetical protein [Burkholderia cepacia]	WP_060410756	3.93396e-153	95
ORF020	16228	16530	+	Unknown	hypothetical protein [Burkholderia cepacia]	WP_060410755	1.46462e-63	95
ORF021	16527	17396	+	Unknown	hypothetical protein [Burkholderia territorii]	WP_060295508	0	96
ORF022	17386	18141	+	Oxidoreductase	hypothetical protein [Burkholderia cepacia]	WP_060410753	3.94437e-173	97
ORF023	18141	18491	+	Unknown	hypothetical protein [Burkholderia pseudomallei]	WP_076854988	2.33159e-78	98
ORF024	18500	19735	+	Phage baseplate J-like protein	hypothetical protein [Burkholderia cepacia]	WP_060410751	0	99
ORF025	19736	20395	+	Transposon-related functions	DUF2612 domain-containing protein [Burkholderia pseudomallei]	WP_050883444	2.38225e-158	100
ORF026	20397	22433	+	Tail fiber protein	tail fiber protein [Burkholderia pseudomallei]	CPG53201	0	77
ORF027	23552	22800	-	SGNH/GDSL hydrolase family protein	SGNH/GDSL hydrolase family protein [Burkholderia thailandensis]	WP_080750996	3.12398e-130	77
ORF028	23833	23549	-	Transcriptional regulator	hypothetical protein WM24_23905 [Burkholderia ubonensis]	KWN80880	5.78329e-44	76
ORF029	24302	24066	-	ATP-dependent protease proteolytic subunit	hypothetical protein TGAMA5MH_03783 [Trichoderma gamsii]	PNP44478	1.07599	37
ORF030	24365	24649	+	Holin	hypothetical protein [Burkholderia pseudomallei]	WP_050883454	6.96597e-60	100
ORF031	24630	25448	+	Peptidase	peptidase [Burkholderia pseudomallei]	WP_076854998	0	99
ORF032	25445	25765	+	Unknown	hypothetical protein [Burkholderia]	WP_050883448	1.01354e-65	100
ORF033	26267	27313	+	Phage integrase, site-specific tyrosine recombinase	site-specific integrase [Burkholderia pseudomallei]	WP_085503834	0	91
ORF034	27546	27298	-	AlpA family phage regulatory protein	hypothetical protein [Burkholderia territorii]	WP_060103072	2.08736e-50	98
ORF035	28036	27557	-	Phage HNH homing endonuclease	hypothetical protein [Pseudomonas putida]	WP_080889251	1.1219e-30	41
ORF036	28397	28041	-	DNA-binding protein	putative phage DNA-binding protein [Burkholderia pseudomallei]	CPG55437	5.1547e-79	99
ORF037	28645	28400	-	Unknown	hypothetical protein [Burkholderia pseudomallei]	WP_076854878	2.37531e-45	95
ORF038	29085	28642	-	HNH endonuclease	hypothetical protein [Burkholderia vietnamiensis]	WP_059476023	1.4501e-95	93
ORF039	30538	29069	-	XRE family transcriptional regulator	gp38 [Burkholderia pseudomallei]	CFT46364	4.91658e-65	41
ORF040	31245	30547	-	Adenine-specific methyltransferase	DNA methylase [Burkholderia sp. TJI49]	EGD06617	6.72394e-168	98
ORF041	32004	31408	-	Unknown	hypothetical protein [Burkholderia cepacia]	WP_059588077	6.6417e-135	94
ORF042	32710	32030	-	YqaJ-like viral recombinase	YqaJ-like viral recombinase [Burkholderia thailandensis]	WP_043037238	3.74122e-165	99
ORF043	33554	32703	-	Transcriptional regulator	hypothetical protein [Burkholderia latens]	WP_069241179	0	90
ORF044	34921	33602	-	Unknown	hypothetical protein [Burkholderia pyrrocinia]	WP_059973492	0	82
ORF045	35085	34918	-	Phage membrane protein	putative phage membrane protein [Burkholderia multivorans]	SAK17582	6.31674e-23	81
ORF046	35459	35082	-	Unknown	hypothetical protein [Burkholderia pseudomallei]	WP_050883406	7.30173e-90	100
ORF047	35614	35456	-	Phage membrane protein	putative phage membrane protein [Burkholderia pseudomallei]	CPG55054	2.11376e-24	94
ORF048	35943	35614	-	Unknown	uncharacterised protein [Burkholderia pseudomallei]	CFL26267	8.23322e-70	93
ORF049	36257	35943	-	Unknown	hypothetical protein [Burkholderia pseudomallei]	WP_076854934	1.8277e-64	98
ORF050	36521	36306	-	Unknown	hypothetical protein [Burkholderia pseudomallei]	WP_050883411	1.03516e-51	99
ORF051	36953	36822	-	Unknown	uncharacterised protein [Burkholderia pseudomallei]	CPG54783	1.70971e-21	100
ORF052	37410	36955	-	Unknown	hypothetical protein [Burkholderia pseudomallei]	WP_050883412	4.67544e-102	97
ORF053	38181	37585	-	Unknown	hypothetical protein B0G83_1043 [Paraburkholderia sp. BL21I4N1]	PQV51796	0.000461117	30
ORF054	38890	38165	-	CI repressor protein	hypothetical protein [Burkholderia territorii]	WP_060295458	1.61051e-178	100
ORF055	38916	39254	+	XRE family transcriptional regulator	hypothetical protein [Burkholderia territorii]	WP_060295460	9.93894e-38	80
ORF056	39251	39430	+	Unknown	protein FAM35A [Anolis carolinensis]	XP_016850496	3.25846	40
ORF057	39427	39663	+	Unknown	hypothetical protein [Burkholderia latens]	WP_069241190	8.82854e-43	90
ORF058	39660	39869	+	Unknown	hypothetical protein [Burkholderia territorii]	WP_060295464	2.09699e-32	78
ORF059	39989	41077	+	Unknown	hypothetical protein [Burkholderia ubonensis]	WP_060247953	0	94
ORF060	41081	41827	+	Unknown	hypothetical protein [Burkholderia territorii]	WP_060103051	4.39735e-154	93
ORF061	41824	42033	+	Unknown	hypothetical protein [Burkholderia gladioli]	WP_103690362	3.63798e-28	77
ORF062	42030	42365	+	Unknown	hypothetical protein [Burkholderia territorii]	WP_060295470	2.05087e-74	96
ORF063	42362	42580	+	Unknown	hypothetical protein [Burkholderia vietnamiensis]	WP_060082070	2.53411e-19	75
ORF064	42574	42897	+	Unknown	hypothetical protein [Burkholderia pseudomallei]	WP_076854969	5.45199e-67	97
ORF065	42891	43364	+	Endodeoxyribonuclease RusA	RusA family crossover junction endodeoxyribonuclease [Burkholderia pseudomallei]	WP_050883419	2.33556e-110	100
ORF066	43366	43530	+	Unknown	hypothetical protein BN2497_14419 [Janthinobacterium sp. CG23_2]	CUI09821	0.0072101	38
ORF067	43527	43760	+	Unknown	hypothetical protein [Burkholderia vietnamiensis]	WP_060082068	1.85326e-48	97
ORF068	43776	44105	+	Unknown	hypothetical protein [Burkholderia ubonensis]	WP_059990026	7.81494e-69	92
